# Supplementary material for: Presenilin 1 transgene addition to amyloid precursor protein overexpressing transgenic rats increases amyloid beta 42 levels and results in loss of memory retention
Source: BMC Neurosci. 2016 Jul 7;17:46. doi: 10.1186/s12868-016-0281-8 (PMC4936262; doi:10.1186/s12868-016-0281-8)
Supplement: Supplementary file 1 — 10.1186/s12868-016-0281-8 contains dataset for Northern blot analysis (see Fig. 2). PS1 mRNA level, serum Aβ42 and tissue are reported in the table. [file 12868_2016_281_MOESM1_ESM.xlsx]

## Sheet: 1
AB42 level	Tissue	PS1 mRNA
<100	Brain	0.214
<100	Brain	6.6777
<100	Brain	2.2609
100-149	Brain	5.6503
100-149	Brain	30.542
100-149	Brain	21.5965
100-149	Brain	24.8403
100-149	Brain	13.0978
100-149	Brain	30.7871
100-149	Brain	11.0197
100-149	Brain	18.865
100-149	Brain	43.6895
100-149	Brain	5.6779
100-149	Brain	40.5721
150-199	Brain	0.2463
150-199	Brain	56.861
150-199	Brain	0.7489
150-199	Brain	53.1686
150-199	Brain	37.5968
150-199	Brain	52.5134
150-199	Brain	56.6444
150-199	Brain	2.1143
150-199	Brain	35.9418
150-199	Brain	24.5573
150-199	Brain	41.5516
150-199	Brain	24.861
>200	Brain	22.7897
>200	Brain	23.3944
>200	Brain	40.9313
>200	Brain	68.5918
APP21	Brain	0.977
APP21	Brain	0.5812
APP21	Brain	0.5271
APP21	Brain	0.748
<100	Heart	0.443
<100	Heart	4.2485
<100	Heart	0.85
100-149	Heart	.
100-149	Heart	4.6041
100-149	Heart	2.2175
100-149	Heart	1.9118
100-149	Heart	1.5275
100-149	Heart	10.2762
100-149	Heart	3.2667
100-149	Heart	3.244
100-149	Heart	6.8636
100-149	Heart	5.1055
100-149	Heart	9.7448
150-199	Heart	3.9695
150-199	Heart	2.1902
150-199	Heart	0.8295
150-199	Heart	17.0088
150-199	Heart	3.2144
150-199	Heart	10.5617
150-199	Heart	23.2699
150-199	Heart	1.6162
150-199	Heart	9.4255
150-199	Heart	8.0201
150-199	Heart	7.4831
150-199	Heart	8.6049
>200	Heart	6.7639
>200	Heart	3.1462
>200	Heart	7.9644
>200	Heart	24.9429
APP21	Heart	0.9672
APP21	Heart	0.4894
APP21	Heart	0.7661
APP21	Heart	1.0705
<100	Kidney	.
<100	Kidney	13.0479
<100	Kidney	8.0073
100-149	Kidney	5.9702
100-149	Kidney	17.3638
100-149	Kidney	15.2824
100-149	Kidney	7.3709
100-149	Kidney	10.592
100-149	Kidney	26.55
100-149	Kidney	14.8834
100-149	Kidney	22.2342
100-149	Kidney	46.8359
100-149	Kidney	1.6369
100-149	Kidney	32.6624
150-199	Kidney	9.0806
150-199	Kidney	8.3086
150-199	Kidney	1.5227
150-199	Kidney	60.7635
150-199	Kidney	29.6682
150-199	Kidney	41.5358
150-199	Kidney	52.0167
150-199	Kidney	3.6231
150-199	Kidney	44.8647
150-199	Kidney	37.3497
150-199	Kidney	32.1294
150-199	Kidney	33.1563
>200	Kidney	30.3305
>200	Kidney	34.1195
>200	Kidney	51.2988
>200	Kidney	74.5415
APP21	Kidney	1.4021
APP21	Kidney	1.153
APP21	Kidney	1.2127
APP21	Kidney	1.5979
<100	Liver	0.4247
<100	Liver	3.0901
<100	Liver	0.7516
100-149	Liver	1.2513
100-149	Liver	4.6041
100-149	Liver	0.7349
100-149	Liver	2.4323
100-149	Liver	0.8565
100-149	Liver	.
100-149	Liver	3.4523
100-149	Liver	2.2158
100-149	Liver	23.8785
100-149	Liver	0.5999
100-149	Liver	15.1192
150-199	Liver	1.3742
150-199	Liver	1.3657
150-199	Liver	0.4214
150-199	Liver	36.9707
150-199	Liver	1.554
150-199	Liver	19.401
150-199	Liver	26.4171
150-199	Liver	0.8166
150-199	Liver	28.0383
150-199	Liver	13.5095
150-199	Liver	8.9949
150-199	Liver	16.5858
>200	Liver	3.0397
>200	Liver	5.1971
>200	Liver	11.6191
>200	Liver	29.1682
APP21	Liver	0.5169
APP21	Liver	0.693
APP21	Liver	0.5419
APP21	Liver	0.7182
<100	Lung	0.8201
<100	Lung	4.4827
<100	Lung	1.3367
100-149	Lung	2.1283
100-149	Lung	22.5414
100-149	Lung	7.691
100-149	Lung	4.2545
100-149	Lung	4.5815
100-149	Lung	20.4399
100-149	Lung	7.9656
100-149	Lung	9.8114
100-149	Lung	35.1305
100-149	Lung	1.5451
100-149	Lung	31.0375
150-199	Lung	3.4504
150-199	Lung	9.442
150-199	Lung	0.6628
150-199	Lung	36.9161
150-199	Lung	11.3845
150-199	Lung	20.0658
150-199	Lung	27.3621
150-199	Lung	3.3461
150-199	Lung	30.9936
150-199	Lung	23.5121
150-199	Lung	20.7991
150-199	Lung	23.5727
>200	Lung	22.2443
>200	Lung	7.5629
>200	Lung	28.6658
>200	Lung	50.3934
APP21	Lung	1.329
APP21	Lung	1.014
APP21	Lung	0.8981
APP21	Lung	1.014
