# Supplementary material for: Presenilin 1 transgene addition to amyloid precursor protein overexpressing transgenic rats increases amyloid beta 42 levels and results in loss of memory retention
Source: BMC Neurosci. 2016 Jul 7;17:46. doi: 10.1186/s12868-016-0281-8 (PMC4936262; doi:10.1186/s12868-016-0281-8)
Supplement: Supplementary file 2 — 10.1186/s12868-016-0281-8 contains dataset for serum Aβ42, Aβ40 and Aβ42/Aβ40 ratio of F1 and F2 generation transgenic rats (see Fig. 3). [file 12868_2016_281_MOESM2_ESM.xlsx]

## Sheet: 1
Gerenation	Transgene	Animal number	AB42	AB40	AB42/AB40
F2	APP+PS1	145	301	555	0.54
F2	APP+PS1	148	173	271	0.64
F2	APP+PS1	150	164	334	0.49
F2	APP+PS1	151	309	574	0.54
F2	APP+PS1	152	166	317	0.52
F2	APP+PS1	119	245	458	0.53
F2	APP+PS1	126	255	428	0.6
F2	APP+PS1	128	287	637	0.45
F2	APP	121	103	311	0.33
F2	APP	123	110	332	0.33
F2	APP	134	127	466	0.27
F2	APP	149	184	624	0.29
F1	APP+PS1	B67	194	536	0.72
F1	APP+PS1	B68	45	102	0.88
F1	APP+PS1	B70	215	787	0.55
F1	APP+PS1	B75	177	510	0.69
F1	APP+PS1	B79	197	607	0.65
F1	APP	B73	7	106	0.14
F1	APP	B74	72	627	0.23
F1	APP	B62	66	341	0.38
F1	APP	B80	53	294	0.36
F1	APP	B86	122	645	0.38
